# Supplementary material for: MEEhubs2024: A hub-based conference on microbial ecology and evolution fostering sustainability
Source: FEMS Microbiol Lett. 2025 Feb 6;372:fnaf022. doi: 10.1093/femsle/fnaf022 (PMC11879406; doi:10.1093/femsle/fnaf022)
Supplement: fnaf022_Supplemental_Files [file fnaf022_supplemental_files.zip]

Archive with 2 entries (2 files):
- Anonymized dataset.xlsx
- Supplementary_Material_clean.pdf
