# Supplementary material for: MEEhubs2024: A hub-based conference on microbial ecology and evolution fostering sustainability
Source: FEMS Microbiol Lett. 2025 Feb 6;372:fnaf022. doi: 10.1093/femsle/fnaf022 (PMC11879406; doi:10.1093/femsle/fnaf022)
Supplement: fnaf022_Supplemental_Files [file fnaf022_supplemental_files.zip › Anonymized dataset.xlsx]

## Sheet: Pre conference survey
ID	pre_v1	pre_v2	pre_v3	pre_v4	pre_v5	pre_v6	pre_v7	pre_v8	pre_v9	pre_v10	pre_v11	pre_v12	pre_v13	pre_v14	pre_v15	pre_v16	pre_v17	pre_v18	pre_v19	pre_v20	pre_v21	pre_v22	pre_v23	pre_v24	pre_v25	pre_v26	pre_v27	pre_v28	pre_v29	pre_v30	pre_v31	pre_v32	pre_v33	pre_v34	pre_v35	pre_v36	pre_v37	pre_v38	pre_v39	pre_v40	pre_v41	pre_v42	pre_v43	pre_v44	pre_v45	pre_v46	pre_v47	pre_v48	pre_v49
1	6	6	7	6	5	7	8	3	6	0	1	0	0	0	0	0	1	0	0	0	4	5	5	3	3	4	5	4	4	-77	4	5	5	6	5	3	4	7	7	3	3	7	6	7	2	1	1	2	4
29	7	7	7	7	7	6	8	2	2	0	1	0	0	0	0	1	0	0	0	0	1	7	5	5	5	3	4	5	4	6	4	6	6	7	5	5	4	4	6	5	5	7	7	6	5	5	6	3	6
30	6	6	7	7	7	4	6	3	6	0	0	0	0	1	0	0	1	0	0	0	1	6	6	5	5	5	5	5	5	6	5	5	6	4	4	4	4	6	6	4	5	6	6	6	5	4	4	4	4
31	6	5	6	5	5	5	5	3	5	1	0	0	0	0	0	1	0	0	0	0	1	5	6	5	5	1	6	5	5	6	2	5	5	6	5	5	5	5	5	4	6	6	6	6	4	4	5	4	5
32	6	6	6	6	6	6	7	5	5	0	1	0	0	0	0	1	0	0	0	0	1	6	6	6	6	4	6	4	5	6	4	6	6	6	4	5	4	6	6	5	6	6	6	6	6	6	6	4	5
33	7	6	6	7	6	6	6	3	6	0	1	0	0	0	0	0	1	0	0	0	1	5	5	5	5	2	5	4	5	7	3	7	7	7	5	6	5	5	6	3	3	7	6	7	5	4	5	4	4
34	6	6	6	5	7	3	5	6	6	1	0	0	0	0	0	1	0	0	0	0	1	6	6	5	5	4	6	5	5	7	6	7	7	6	3	6	3	5	6	5	6	7	6	6	5	3	6	3	7
35	7	7	7	7	6	7	3	1	1	1	0	0	0	0	0	0	1	0	0	0	1	3	3	3	3	5	4	4	4	6	3	5	6	6	1	5	1	5	6	4	4	6	5	6	1	1	1	1	4
36	6	5	6	6	7	6	6	5	5	1	0	0	0	0	0	1	0	0	0	0	1	5	4	4	4	3	5	5	5	6	5	5	7	6	3	3	3	5	5	6	7	7	5	5	5	5	5	3	5
37	6	6	6	6	6	3	8	5	5	0	1	0	0	0	0	0	1	0	0	0	1	6	6	2	2	2	6	3	5	6	3	6	6	7	2	6	2	6	6	5	5	6	7	7	2	2	5	2	2
38	5	5	5	5	6	7	7	4	6	1	1	0	0	0	0	1	0	0	0	0	1	4	5	5	5	5	5	5	5	6	5	6	5	6	4	4	4	6	7	6	7	7	7	6	5	5	5	3	6
39	6	6	7	6	7	8	5	3	6	0	1	0	0	0	0	1	0	0	0	0	1	6	5	5	6	4	6	5	5	6	6	5	6	7	4	4	4	5	5	4	5	7	7	7	6	5	6	4	5
40	7	5	5	5	7	5	8	3	4	0	1	0	0	0	0	1	0	0	0	0	1	6	6	5	6	5	6	5	5	7	4	6	7	7	6	6	5	7	7	7	7	7	7	7	5	4	5	2	5
41	7	7	6	6	6	6	8	6	6	0	0	0	1	0	0	0	1	0	0	0	1	4	5	5	5	6	6	5	5	7	6	7	7	6	6	6	6	5	6	4	6	7	7	7	5	4	5	2	6
42	5	6	6	7	6	6	7	6	6	1	1	0	1	0	0	0	1	0	0	0	1	6	6	6	6	4	6	2	4	6	2	7	7	7	5	5	4	5	6	6	6	7	7	7	6	6	6	4	6
43	7	7	7	7	7	5	8	5	6	1	0	0	0	0	0	1	0	0	0	0	1	6	5	6	6	6	5	6	5	7	5	6	6	7	4	5	5	5	6	4	6	7	7	7	6	6	6	4	6
44	7	7	7	6	7	5	5	5	6	0	1	0	1	0	0	0	1	0	0	0	1	6	6	5	5	5	4	6	2	7	5	5	7	7	5	6	6	6	6	4	4	7	7	7	4	4	5	1	6
45	6	5	5	6	6	6	8	6	6	1	1	1	0	0	0	0	1	0	0	0	1	5	8	8	8	5	5	5	4	5	6	5	7	6	5	6	6	5	7	8	8	7	6	6	8	8	8	8	8
46	6	6	6	6	6	6	6	6	5	1	1	0	0	0	0	1	0	0	0	0	1	6	6	6	6	6	6	6	6	6	6	6	6	7	4	4	4	6	6	5	6	6	6	6	5	5	5	3	6
47	7	7	7	7	6	5	5	3	2	0	1	0	0	0	0	1	0	0	0	0	1	5	5	5	5	5	6	6	4	7	5	6	7	6	5	6	5	5	6	5	6	6	6	6	5	4	6	2	6
48	7	7	7	7	6	8	8	3	5	1	0	0	0	0	0	1	0	0	0	0	1	5	5	5	5	3	7	5	4	7	3	4	7	6	4	7	5	5	4	2	5	6	6	7	6	5	5	2	6
49	7	6	5	5	6	4	4	3	4	0	1	0	0	0	0	0	1	0	0	0	1	4	4	4	4	4	5	5	4	5	5	5	5	7	4	4	4	5	7	4	5	6	6	5	4	4	4	4	5
50	7	7	7	7	6	3	8	2	5	0	1	0	0	0	0	1	0	0	0	0	1	6	6	6	6	7	7	5	5	7	2	6	7	6	5	5	5	6	6	6	7	6	7	7	6	5	6	2	5
51	7	6	7	6	6	7	7	6	7	0	0	0	0	1	0	1	0	0	0	0	1	6	6	6	6	5	5	5	5	6	6	6	6	6	4	5	4	4	7	4	6	7	5	7	6	6	5	2	5
52	6	6	6	6	6	8	8	3	7	0	1	0	0	0	0	1	0	0	0	0	1	6	7	6	6	2	5	5	3	7	3	7	7	6	3	5	5	4	6	6	7	7	6	6	5	4	6	2	5
53	7	6	6	6	7	6	4	5	7	0	1	0	0	0	0	1	0	0	0	0	1	5	4	5	5	1	6	6	6	7	6	7	7	7	6	6	6	6	6	5	6	7	6	7	6	5	5	1	6
54	6	6	5	5	6	6	8	5	6	0	1	0	0	0	0	1	0	0	0	0	1	6	6	5	6	5	6	6	5	6	6	7	7	6	7	6	6	6	6	6	6	6	6	6	6	5	6	6	6
55	7	7	6	7	6	2	2	3	5	1	0	0	0	0	0	0	1	0	0	0	1	6	5	5	4	6	7	6	6	7	3	7	6	6	6	6	4	5	6	2	4	7	6	7	4	5	5	5	6
56	6	6	5	5	6	5	6	3	4	0	0	1	1	0	0	0	1	0	0	0	1	6	7	5	4	6	6	3	5	6	6	6	6	6	3	6	3	5	4	2	2	6	6	6	5	4	2	1	6
57	7	7	7	7	6	5	7	6	7	0	0	0	1	0	0	0	1	0	0	0	1	6	6	6	6	2	5	4	4	7	6	7	7	7	2	6	2	5	7	6	7	7	7	7	5	2	5	2	4
58	6	7	5	6	5	5	5	3	6	0	1	0	0	0	0	1	0	0	0	0	1	6	7	6	5	1	7	5	2	6	5	7	6	6	6	5	5	7	7	6	7	7	7	6	5	4	5	5	6
59	6	6	7	7	5	6	4	5	6	0	1	0	0	0	0	0	1	0	0	0	1	5	5	6	4	2	4	5	4	6	4	5	6	7	2	5	2	5	7	4	5	6	3	7	4	5	6	2	6
60	6	6	6	6	6	5	5	3	5	0	1	0	0	0	0	1	0	0	0	0	1	6	5	5	5	6	6	5	4	7	5	7	7	6	2	4	2	5	5	4	5	6	5	4	5	5	5	1	5
61	6	7	6	6	6	5	5	5	6	1	0	0	1	0	0	0	1	0	0	0	1	6	6	6	6	7	7	5	5	7	2	4	7	7	4	5	6	6	7	2	4	7	7	7	3	4	2	1	3
62	7	6	7	6	6	3	6	5	7	0	1	0	0	0	0	0	1	0	0	0	1	6	5	5	5	6	5	5	4	6	3	3	7	6	2	6	3	5	6	2	7	7	6	6	5	5	5	2	5
63	7	6	7	7	4	4	4	5	3	0	0	0	1	0	0	1	0	0	0	0	1	7	7	6	7	4	5	4	2	6	2	6	7	7	5	5	5	7	7	5	7	7	7	7	1	1	1	1	7
64	6	6	7	7	6	8	8	6	7	0	1	0	0	0	0	0	1	0	0	0	1	5	4	4	5	1	5	3	4	4	2	5	6	6	1	5	1	7	6	4	5	7	7	7	6	2	2	1	6
65	7	7	7	7	6	5	3	6	6	0	1	0	0	0	0	0	1	0	0	0	1	5	6	5	5	5	6	6	6	-77	5	5	6	7	7	7	7	6	6	7	7	7	6	6	4	4	5	6	4
66	7	7	6	7	7	5	5	2	3	0	0	0	1	0	0	1	0	0	0	0	1	5	6	5	6	6	7	6	6	7	5	7	7	7	2	5	5	5	6	4	7	7	7	6	6	6	5	3	6
67	6	7	6	6	7	3	3	1	2	1	0	0	0	0	0	1	0	0	0	0	1	6	5	5	5	3	5	5	2	6	1	5	6	6	3	6	3	3	3	5	6	5	5	5	5	2	5	2	5
68	6	6	6	6	6	8	8	6	5	0	1	0	0	0	0	0	1	0	1	0	1	4	4	8	6	5	7	6	4	7	6	7	6	6	4	5	4	6	6	5	5	6	6	7	5	4	5	2	8
69	7	7	7	7	7	7	5	3	5	0	1	0	0	0	0	1	0	0	0	0	1	6	6	6	6	4	6	6	6	6	6	6	6	7	6	6	6	6	7	5	5	6	7	6	2	5	5	1	5
70	7	7	7	6	6	5	4	4	5	0	1	0	0	0	0	1	0	0	0	0	1	5	5	5	5	3	5	5	3	6	5	6	7	6	5	5	3	6	6	3	7	6	5	6	6	5	6	2	5
71	6	6	7	7	6	5	8	3	3	1	0	0	0	0	0	1	0	0	0	0	1	5	5	2	3	7	6	6	3	7	2	6	7	7	3	2	5	5	5	3	5	6	6	6	5	3	5	2	5
72	7	7	4	7	7	8	8	8	6	1	0	0	0	0	0	0	1	0	0	0	1	7	7	4	7	4	7	7	7	7	7	7	7	7	7	7	7	7	7	7	7	7	7	7	6	4	4	2	7
73	3	4	4	5	5	8	8	2	3	0	1	0	0	0	0	1	0	0	0	0	1	4	4	4	4	5	5	5	3	5	3	5	5	5	5	5	3	2	5	3	5	6	5	5	5	5	5	2	3
74	6	7	5	5	4	6	7	5	7	0	1	0	0	0	0	0	1	0	0	0	1	7	6	5	6	4	7	6	6	7	6	7	7	7	4	6	4	7	7	4	6	7	7	7	5	5	5	4	6
75	6	7	7	7	6	7	7	5	5	0	1	0	0	0	0	1	0	0	0	0	1	6	6	6	6	4	7	4	6	5	5	7	7	7	5	6	5	7	7	7	7	7	7	7	6	5	6	4	6
76	6	6	6	6	6	6	5	6	7	0	1	0	0	0	0	1	0	0	0	0	1	7	6	6	6	6	6	6	6	6	5	7	7	7	5	6	5	7	6	6	7	6	6	6	6	5	6	5	6
88	7	7	6	6	7	6	6	5	6	0	1	0	0	0	0	1	0	0	0	0	1	6	7	6	7	6	5	4	5	7	4	6	5	6	6	4	6	5	5	5	6	6	6	5	6	6	6	5	6
89	6	6	4	6	5	5	8	8	6	0	1	0	0	0	0	1	0	0	0	0	1	4	6	4	4	4	7	6	2	6	7	7	7	7	7	5	4	5	6	6	6	7	7	7	6	4	7	5	6
90	6	6	6	6	6	7	7	6	6	0	1	0	0	0	0	0	1	0	0	0	1	6	6	6	6	5	5	6	5	5	6	6	6	5	4	5	5	5	5	6	4	6	6	6	5	4	4	4	6
91	7	6	6	6	7	3	7	5	6	0	1	0	0	0	0	1	0	0	0	0	1	6	6	6	6	6	6	6	5	7	5	6	7	7	5	5	3	6	6	5	6	7	6	6	5	5	5	2	6
92	6	6	6	6	7	5	3	1	3	0	1	0	0	0	0	1	0	0	0	0	1	6	5	6	6	4	6	6	5	7	5	7	7	5	6	5	4	5	5	3	4	5	5	6	7	7	7	6	7
93	7	7	7	7	7	6	8	2	6	0	1	0	0	0	0	1	0	0	0	0	1	5	4	5	5	6	6	7	4	6	5	5	7	7	4	5	1	5	7	4	6	7	6	6	6	5	2	1	6
94	6	6	7	6	7	5	3	2	3	0	1	0	0	0	0	1	0	0	0	0	1	6	5	3	5	3	6	6	3	6	2	5	6	6	7	7	5	5	6	6	7	5	6	7	6	5	6	6	5
95	6	6	6	7	7	8	8	5	4	1	0	0	0	0	0	0	1	0	0	0	1	5	6	6	6	4	6	4	5	4	3	7	7	7	5	6	4	6	6	5	7	7	7	6	6	6	6	5	5
96	6	6	6	6	6	6	6	5	5	0	0	0	1	0	0	1	0	0	0	0	1	6	6	6	6	2	6	6	6	6	5	6	5	7	5	5	5	6	6	3	6	6	6	6	6	5	3	4	6
97	6	7	7	7	7	7	7	7	7	0	1	0	0	0	0	1	0	0	0	0	1	7	7	7	7	7	6	6	6	7	7	6	6	7	7	7	7	7	7	6	7	7	7	7	7	6	6	7	7
98	6	7	6	6	6	3	5	2	6	1	1	0	0	0	0	1	0	0	0	0	1	6	7	6	6	6	7	6	6	7	7	6	7	6	5	6	5	6	6	5	7	7	7	7	6	6	5	5	7
99	6	6	6	5	7	5	4	3	5	0	1	0	0	0	0	1	0	0	0	0	1	6	6	5	5	2	6	5	4	6	3	6	6	7	5	6	5	6	7	6	6	7	6	6	5	2	5	2	6
100	7	7	7	7	6	8	8	2	3	0	1	0	0	0	0	1	0	0	0	0	1	7	7	7	7	5	6	6	5	6	6	6	7	6	6	6	6	6	5	3	6	5	5	6	5	5	6	2	7
101	7	7	7	7	6	6	6	2	6	1	0	0	0	0	0	1	0	0	0	0	1	6	6	6	6	4	7	6	7	7	7	7	6	7	7	6	5	7	7	6	6	6	6	7	6	6	6	6	6
102	6	7	7	6	7	8	8	8	4	0	1	0	0	0	0	0	0	0	0	1	1	6	6	7	7	5	7	2	6	6	6	7	7	7	6	6	6	6	7	6	7	7	7	7	7	6	6	6	7
103	5	5	6	6	5	6	6	3	5	1	1	0	0	0	0	1	0	0	0	0	1	5	5	5	5	6	6	6	4	6	2	6	6	6	5	6	3	5	5	4	5	6	6	5	5	5	5	4	5
104	7	7	7	7	7	7	6	5	6	0	1	0	0	0	0	0	1	0	0	0	1	5	5	5	5	2	6	6	5	6	3	6	6	6	4	5	4	5	4	2	3	6	6	6	5	4	2	2	4
105	6	6	3	6	6	6	6	3	5	1	0	0	0	0	0	1	0	0	0	0	1	6	6	5	6	4	6	7	7	6	5	5	7	6	5	6	7	5	7	5	7	7	7	6	6	6	6	2	7
106	7	7	7	7	5	8	8	8	6	0	1	1	1	0	0	1	0	0	0	0	1	5	5	5	5	5	6	5	5	6	6	6	5	6	7	6	6	6	6	6	6	6	6	6	6	6	6	6	6
107	7	7	7	7	6	4	4	3	4	0	1	0	0	0	0	1	0	0	0	0	1	6	6	6	6	7	7	6	7	7	7	7	7	5	4	4	5	5	6	4	5	5	4	5	5	4	5	4	4
108	7	6	6	7	7	5	8	3	3	0	1	0	1	0	0	1	0	0	0	0	1	5	5	5	5	5	5	5	5	5	3	5	5	6	4	5	5	5	5	5	5	6	5	5	5	5	5	2	5
109	6	6	6	6	6	3	4	3	2	0	1	0	0	0	0	1	0	0	0	0	1	6	6	5	5	1	6	6	4	5	2	5	6	6	5	6	5	7	7	7	6	7	7	7	5	5	5	4	6
110	6	6	5	5	7	8	8	5	7	0	1	0	0	0	0	1	0	0	0	0	1	6	6	5	6	1	6	6	5	6	5	5	5	6	5	6	6	5	5	4	6	6	7	6	6	5	6	4	5
111	5	6	6	6	6	5	6	4	5	0	1	0	0	0	0	0	1	0	0	0	1	5	4	4	5	5	5	6	6	7	5	7	7	6	6	7	5	6	7	6	5	6	7	7	5	4	5	3	5
112	7	7	7	7	7	7	7	5	6	1	0	0	0	0	0	1	0	0	0	0	1	7	7	7	7	4	6	6	5	7	4	7	7	7	5	6	6	7	7	2	6	7	7	7	6	4	5	4	7
113	6	6	6	6	6	2	8	1	4	1	1	0	0	0	0	0	1	0	0	0	1	5	5	5	5	6	6	6	6	6	1	6	6	6	2	2	2	6	6	4	6	6	6	6	5	5	3	2	3
114	7	6	6	5	7	7	7	6	6	0	1	0	0	0	0	0	1	0	0	0	1	6	5	4	4	1	5	5	1	5	1	6	6	7	4	7	4	5	5	5	1	7	7	7	1	1	5	1	5
115	7	6	6	6	6	8	8	2	2	0	1	0	0	0	0	0	1	0	0	0	1	6	6	6	6	8	6	6	5	6	6	6	6	6	6	6	4	6	6	4	4	6	7	6	6	6	5	1	8
116	6	6	6	6	6	5	5	6	6	0	1	0	0	1	0	0	0	0	1	0	1	6	6	6	6	6	6	6	6	6	6	6	6	6	6	6	6	6	7	5	6	7	7	7	5	5	5	4	5
117	6	7	7	7	7	2	8	2	2	0	1	0	0	0	0	0	1	0	0	0	1	2	2	2	2	3	5	5	3	5	5	5	5	6	2	5	2	5	3	2	3	7	5	6	2	2	2	1	6
118	7	7	7	7	6	4	6	4	5	1	1	0	0	0	0	1	0	0	0	0	1	5	5	5	5	4	5	5	4	6	5	6	6	6	6	6	6	4	5	5	6	6	6	6	5	4	6	2	4
119	7	7	5	7	6	4	7	5	2	0	1	0	0	0	0	1	0	0	0	0	1	6	5	4	5	5	5	6	5	5	7	7	7	6	2	3	2	6	7	5	7	7	7	6	6	2	5	1	7
120	6	6	6	6	7	3	7	3	3	0	0	0	1	0	0	0	1	0	0	0	1	5	5	5	5	3	6	6	5	6	5	6	6	7	5	6	6	2	7	5	5	7	7	7	3	4	4	1	2
135	3	4	5	5	3	5	6	5	3	1	0	0	0	0	0	0	1	0	0	0	3	3	4	4	3	5	5	5	4	-77	5	4	5	5	5	5	4	5	5	4	4	5	5	5	4	5	4	5	5
136	3	5	7	7	3	4	8	6	7	0	1	0	0	0	0	0	1	0	0	0	3	5	5	4	4	4	5	4	2	-77	5	6	5	5	5	5	8	6	6	8	8	6	5	6	4	4	4	4	5
137	7	7	4	6	7	7	7	6	6	1	0	0	0	0	0	0	1	0	0	0	3	6	6	4	5	3	5	5	5	-77	6	7	6	7	4	5	5	6	7	6	4	7	7	7	4	4	4	4	6
138	6	6	5	6	6	6	7	6	6	0	1	0	1	0	0	0	1	0	0	0	3	6	5	5	5	4	5	5	5	-77	6	5	4	6	6	5	4	6	6	4	4	7	7	7	4	4	4	4	4
139	6	6	5	6	6	6	7	5	6	0	1	0	0	0	0	0	1	0	0	0	3	6	5	3	4	4	5	4	4	-77	5	5	6	6	4	5	4	6	7	5	5	7	6	6	4	3	4	2	5
140	5	5	5	5	3	5	8	6	6	1	0	0	0	0	0	0	1	0	0	0	3	7	5	5	5	6	5	5	4	-77	7	6	5	6	2	6	4	5	5	2	2	6	2	6	6	5	4	2	6
141	7	6	5	6	6	7	6	3	4	1	1	0	0	0	0	0	1	0	0	0	3	7	6	6	5	4	7	5	6	-77	5	7	7	7	4	6	4	7	7	6	7	7	7	7	5	4	4	4	6
142	7	7	7	7	7	6	5	5	6	0	1	0	0	0	0	1	0	0	0	0	3	5	5	6	6	5	5	4	5	-77	5	7	7	5	5	5	5	5	4	6	7	6	5	5	6	6	5	4	6
143	7	7	6	6	7	5	5	6	7	1	1	0	0	0	0	0	1	0	0	0	3	6	6	6	6	3	7	5	5	-77	7	7	7	7	7	6	6	7	7	2	7	7	7	7	5	5	6	6	5
144	7	7	7	7	7	5	5	6	6	0	1	0	0	0	0	1	0	0	0	0	3	6	6	6	6	4	5	5	5	-77	5	6	5	5	2	5	3	6	4	2	6	5	7	6	6	6	6	2	5
145	6	7	7	7	5	4	7	7	5	0	1	0	0	0	0	1	0	0	1	0	2	6	7	7	7	7	7	7	5	-77	7	7	7	7	4	4	4	7	7	7	7	7	7	7	7	7	7	4	7
146	6	5	7	6	7	7	6	5	5	1	0	0	0	0	0	0	1	0	0	0	3	5	3	3	3	3	4	3	3	-77	3	3	3	6	1	2	3	4	5	2	2	5	5	5	2	2	2	1	3
147	7	7	7	7	7	7	7	7	7	0	0	0	1	1	0	1	0	0	0	0	3	7	7	7	7	3	5	5	5	-77	5	7	7	7	3	5	5	7	7	7	7	7	7	7	5	5	5	3	7
148	6	6	6	6	6	8	8	3	5	1	0	0	0	0	0	0	1	0	0	0	3	7	7	4	4	4	4	4	4	-77	4	5	5	7	4	5	5	7	7	4	6	7	7	7	3	3	5	2	7
152	7	7	7	7	6	6	6	6	6	0	1	0	0	0	0	0	1	0	0	0	3	6	6	4	4	6	6	6	6	-77	6	6	6	7	6	7	6	6	7	4	4	7	7	7	4	4	6	4	6
153	7	7	7	7	6	5	8	3	5	1	1	0	0	0	0	0	1	0	0	0	3	6	5	5	5	6	3	3	3	-77	6	5	5	5	2	5	4	3	5	3	2	6	6	6	6	5	5	1	5
154	6	6	6	6	6	8	8	5	6	0	1	0	0	0	0	0	1	0	0	0	3	5	5	6	6	5	5	5	4	-77	5	6	5	6	4	5	5	4	5	4	6	6	6	5	6	5	5	2	6
155	6	6	6	6	6	6	6	5	7	0	1	0	0	0	0	0	1	0	0	0	3	6	6	5	5	4	5	4	4	-77	6	6	6	7	6	6	6	6	6	5	4	6	6	6	2	4	6	2	4
156	3	7	6	6	7	7	6	6	7	0	1	0	0	0	0	0	1	0	0	0	3	7	7	7	6	6	6	6	5	-77	6	6	6	7	5	5	5	6	7	6	6	7	7	7	4	4	6	4	6
157	7	7	6	6	6	7	7	7	7	0	1	0	0	0	0	0	1	0	0	0	3	6	6	6	6	5	6	6	4	-77	6	5	6	6	5	5	5	7	7	6	6	7	6	6	4	3	6	5	7
158	6	7	7	7	7	5	6	4	6	0	0	0	0	1	0	0	1	0	0	0	3	5	5	3	3	4	4	4	4	-77	4	6	4	6	4	4	4	6	6	4	4	7	6	7	1	4	2	1	6
159	7	6	7	2	7	8	8	3	6	1	0	0	0	0	0	0	1	0	0	0	3	2	2	2	2	2	2	2	2	-77	2	7	2	7	2	5	5	7	7	6	1	7	7	7	1	1	1	1	1
160	5	4	6	5	6	6	8	3	3	0	1	0	0	0	0	0	1	0	0	0	3	4	2	3	2	1	2	1	2	-77	1	1	2	7	2	6	4	5	7	4	4	7	6	5	1	2	1	2	2
161	6	6	6	6	6	6	7	6	6	0	1	0	0	0	0	0	1	0	0	0	3	6	6	6	6	6	6	6	6	-77	6	6	6	6	6	6	6	6	6	6	6	6	7	6	5	6	6	4	5
162	6	6	4	6	5	8	8	3	5	1	0	0	0	0	0	0	1	0	0	0	3	5	5	2	2	2	2	2	2	-77	2	2	2	6	3	6	3	5	5	3	3	6	6	6	2	2	2	2	2
163	7	6	6	7	7	8	5	5	5	1	0	0	0	0	0	0	1	0	0	0	3	6	5	5	5	3	5	5	5	-77	5	5	5	7	4	5	5	6	7	2	2	7	6	7	5	5	6	3	4
164	7	7	7	7	5	3	3	3	2	0	1	0	0	0	0	0	1	0	0	0	3	6	5	5	5	5	5	5	4	-77	5	6	5	6	5	5	5	6	5	2	6	6	6	6	5	4	4	2	5
165	5	5	6	6	6	6	6	4	3	1	0	0	0	0	0	0	1	0	0	0	3	6	4	4	5	3	3	1	1	-77	4	6	1	7	1	3	2	6	6	1	1	7	7	7	2	2	1	1	3
166	6	6	6	6	7	6	8	6	7	1	0	0	0	0	0	0	1	0	0	0	3	4	4	4	4	4	4	4	4	-77	4	4	4	7	4	4	4	7	6	4	4	7	7	6	4	4	4	4	6
167	6	5	7	6	6	5	8	4	5	0	1	0	0	0	0	1	0	0	0	0	3	3	3	2	3	6	3	6	5	-77	3	3	3	7	5	5	4	6	6	4	3	7	7	7	3	3	5	2	5
168	6	6	5	4	6	5	5	6	5	0	1	0	1	0	0	0	1	0	0	0	3	5	6	4	4	4	5	5	4	-77	6	4	5	7	6	6	6	6	6	4	4	7	7	6	5	4	6	5	4
169	7	5	7	7	7	5	4	5	5	1	0	1	0	0	0	0	1	0	0	0	3	6	5	6	4	6	6	6	5	-77	7	6	7	7	7	7	7	6	7	4	6	7	7	7	4	5	4	1	5
170	6	6	6	6	6	6	6	6	6	0	1	0	0	0	0	0	1	0	0	0	3	6	6	6	6	5	6	6	6	-77	5	5	6	7	5	6	5	6	6	6	6	6	6	6	5	4	4	4	5
171	7	7	7	7	6	6	6	5	5	1	0	0	0	0	0	0	1	0	0	0	3	6	6	6	6	6	6	6	6	-77	6	6	6	7	6	6	6	7	7	2	7	7	6	7	6	6	3	3	7
172	6	5	5	6	6	3	3	5	6	1	1	0	0	0	0	0	1	0	0	0	3	5	5	3	3	3	3	3	2	-77	5	5	5	6	2	6	2	6	6	2	2	6	6	5	3	2	2	2	3
173	7	7	7	7	7	1	8	3	3	0	0	0	1	0	0	0	1	0	0	0	3	5	5	5	5	4	6	6	6	-77	6	6	6	5	6	6	6	4	6	2	6	5	6	6	6	6	6	7	3
174	7	6	5	5	7	8	8	5	5	1	1	0	0	0	0	0	1	0	0	0	3	3	2	2	2	1	1	1	1	-77	1	1	1	5	1	5	1	5	5	1	1	5	5	6	1	1	1	1	1
175	6	6	6	5	6	7	7	7	7	0	0	0	1	0	0	0	1	0	0	0	3	6	4	4	4	4	5	4	5	-77	5	6	4	6	4	6	7	7	7	2	5	7	7	7	4	4	3	3	6
176	6	6	6	7	6	8	8	6	6	0	1	0	0	0	0	0	1	0	0	0	3	5	5	4	5	4	6	4	5	-77	6	5	5	7	6	6	6	6	6	4	4	7	5	6	4	4	4	4	4
177	5	5	5	5	6	4	6	4	6	1	0	0	0	0	0	0	1	0	0	0	3	6	5	5	6	4	4	4	4	-77	4	4	4	7	5	6	6	7	5	4	4	7	7	7	4	4	4	4	4
178	7	7	7	7	7	5	7	6	6	1	0	0	0	0	0	1	0	0	0	0	3	7	7	7	7	7	7	4	4	-77	7	7	7	6	6	6	6	7	7	5	7	7	7	6	7	7	7	5	7
179	7	7	7	7	6	6	7	5	7	1	0	0	0	0	0	0	1	0	0	0	3	6	5	5	5	5	5	4	5	-77	5	6	4	6	6	5	6	6	6	5	5	6	7	7	4	4	4	4	5
180	7	7	7	7	7	6	8	5	7	0	0	0	1	0	0	0	1	0	0	0	3	5	4	4	4	3	3	3	3	-77	4	5	4	5	3	5	4	4	6	3	3	6	6	6	3	2	4	1	4
181	6	7	7	7	7	6	6	5	6	0	1	0	0	0	0	1	0	0	0	0	3	6	7	6	7	4	6	7	4	-77	6	6	6	7	4	6	6	6	5	6	7	7	7	7	6	6	7	4	6
182	5	6	7	5	7	7	7	7	6	1	0	0	0	0	0	0	1	0	0	0	3	6	7	6	7	1	7	5	7	-77	7	6	6	6	7	6	6	7	4	5	7	7	7	7	6	6	5	7	7
183	7	7	4	7	7	5	3	4	6	0	1	0	0	0	0	1	0	0	0	0	3	6	6	4	5	3	3	2	3	-77	3	4	2	7	1	6	6	5	4	6	7	6	6	6	5	4	5	2	6
184	7	6	6	6	7	5	5	5	6	0	1	0	0	0	0	0	1	0	0	0	3	5	5	5	5	4	5	4	4	-77	4	4	4	6	6	6	6	6	6	4	6	6	6	6	4	4	4	4	4
185	7	7	7	7	7	6	6	5	7	0	0	0	0	1	0	0	1	0	0	0	3	6	7	6	6	4	7	7	7	-77	7	7	4	7	4	7	7	7	7	7	6	7	6	7	7	5	7	4	4
186	7	7	7	7	7	4	3	5	6	0	1	0	0	0	0	1	0	0	0	0	3	5	5	5	5	4	5	3	5	-77	5	5	5	6	5	6	6	6	6	6	5	6	6	6	5	3	5	5	5
187	7	5	6	6	6	7	7	6	5	0	1	0	0	0	0	1	0	0	0	0	3	6	4	4	4	2	5	5	2	-77	5	6	5	5	2	2	2	5	6	5	4	7	6	6	3	3	2	2	5
188	5	6	5	6	5	5	5	5	5	0	1	0	0	0	0	0	1	0	0	0	3	4	3	5	4	2	5	2	5	-77	4	4	2	5	4	5	5	5	5	3	3	6	6	5	2	4	2	2	4
189	6	7	7	5	6	6	8	6	5	1	0	0	0	0	0	0	1	0	0	0	3	5	5	4	4	5	6	6	5	-77	6	6	6	7	7	7	7	5	7	5	8	6	7	7	4	4	4	4	5
190	6	7	6	6	7	7	8	6	7	0	1	0	0	0	0	1	0	0	0	0	3	6	7	7	6	8	7	6	6	-77	6	6	4	6	7	6	5	7	5	5	6	7	7	6	5	5	7	6	6
191	6	5	5	5	7	5	5	6	6	1	1	0	0	0	0	1	0	0	0	0	3	5	4	4	5	4	5	5	5	-77	5	5	5	6	4	5	4	5	5	5	5	6	7	6	5	5	4	3	5
192	6	6	6	6	7	6	5	6	6	1	0	1	0	0	0	1	0	0	0	0	3	6	6	6	6	6	6	6	6	-77	6	6	6	6	6	8	6	6	6	7	7	6	7	6	7	7	7	7	7
193	6	6	6	6	6	6	7	5	5	0	1	0	0	0	0	0	1	0	0	0	3	6	6	6	6	4	5	5	4	-77	4	5	5	6	6	6	5	6	7	4	7	7	7	7	5	5	6	5	6
194	5	4	5	6	6	7	5	5	6	0	1	0	0	0	0	0	1	0	0	0	3	5	5	4	4	4	5	4	4	-77	5	5	4	7	3	5	6	7	6	4	4	6	7	6	4	4	4	4	4
195	6	6	6	6	6	6	7	6	6	0	1	0	0	0	0	1	0	0	0	0	3	6	6	6	6	4	5	4	5	-77	5	6	5	7	6	5	5	6	6	6	6	6	6	7	6	6	6	5	6
196	5	8	3	5	7	4	4	5	3	0	0	1	0	0	0	0	1	0	0	0	3	4	5	4	4	5	5	5	4	-77	5	5	5	6	4	6	6	5	5	5	5	5	5	5	5	4	4	5	4
197	6	7	6	7	6	3	8	5	5	1	0	0	0	0	0	0	1	0	0	0	3	6	6	6	6	5	6	5	5	-77	5	6	6	7	5	6	5	5	6	8	8	6	7	6	5	4	4	4	5
198	6	6	6	7	6	6	6	6	5	0	0	0	0	1	0	0	1	0	0	0	3	4	3	3	3	1	1	1	1	-77	2	3	2	6	4	5	3	5	6	4	1	7	7	7	1	1	2	1	1
199	6	6	5	6	6	6	6	5	6	0	1	0	0	0	0	0	1	0	0	0	3	4	4	4	4	2	2	2	2	-77	2	2	2	7	2	2	2	6	6	6	3	6	6	6	2	2	2	2	2
200	6	7	7	7	6	7	7	6	7	0	1	0	0	0	0	1	0	0	0	0	3	6	7	7	7	5	6	6	6	-77	6	7	6	7	6	6	6	7	7	5	7	7	7	7	7	7	7	5	6
201	6	6	7	7	6	6	6	4	6	1	0	0	0	0	0	1	0	0	0	0	3	6	6	6	6	6	6	6	6	-77	6	6	6	6	6	5	5	6	6	6	5	7	6	7	6	6	6	4	5
203	7	7	7	7	6	7	7	7	7	0	1	0	0	0	0	1	0	0	0	0	2	6	5	4	5	7	7	6	6	-77	7	7	6	7	6	6	5	7	7	4	7	7	7	7	6	6	6	4	7
204	6	6	5	5	6	5	8	5	7	0	1	0	0	0	0	0	1	0	1	0	2	6	5	5	5	5	5	4	4	-77	5	5	4	6	2	5	5	6	6	2	2	6	6	7	3	3	3	3	3
205	7	7	7	7	7	6	8	5	5	1	0	0	0	0	0	0	1	0	0	0	2	6	6	4	4	4	5	6	5	-77	5	6	6	7	4	6	4	7	7	6	5	7	7	7	4	4	5	2	6
206	6	6	5	5	6	6	6	6	6	0	1	0	0	0	0	0	1	0	0	0	2	6	6	6	6	2	5	5	4	-77	2	4	6	7	1	6	5	6	7	3	5	7	7	7	2	2	5	2	7
[truncated: 23 more columns]

## Sheet: Post conference survey
ID	post_v1	post_v2	post_v3	post_v4	post_v5	post_v6	post_v7	post_v8	post_v9	post_v10	post_v11	post_v12	post_v13	post_v14	post_v15	post_v16	post_v17	post_v18	post_v19	post_v20	post_v21	post_v22	post_v23	post_v24	post_v25	post_v26	post_v27	post_v28	post_v29	post_v30	post_v31	post_v32	post_v33	post_v34	post_v35	post_v36	post_v37	post_v38	post_v39	post_v40	post_v41	post_v42	post_v43	post_v44	post_v45	post_v46	post_v47	post_v48	post_v49
2	0	1	0	0	0	1	3	7	7	7	7	7	7	7	7	5	5	7	6	7	6	6	6	7	6	7	7	2	7	6	6	6	5	5	6	4	7	6	6	7	7	4	4	4	7	7	5	7	7
3	0	1	0	0	0	1	2	7	7	7	7	7	7	7	7	7	7	7	7	7	7	7	7	7	7	7	7	3	7	7	7	7	4	7	7	7	7	7	7	7	7	4	7	5	7	7	6	7	7
4	0	1	0	0	0	1	4	7	7	7	5	7	6	7	7	6	7	6	7	4	6	6	4	3	4	7	6	6	7	7	5	5	4	5	4	5	6	4	6	6	7	2	2	2	6	4	4	4	7
5	1	0	0	0	0	1	1	6	6	6	7	4	7	7	6	3	6	6	6	5	8	3	6	8	6	6	7	3	4	4	4	4	5	5	3	2	5	1	5	5	5	1	1	1	3	4	3	4	5
6	1	0	0	0	0	1	2	4	4	6	5	4	4	5	3	3	4	4	5	5	4	3	3	3	3	5	4	2	4	4	4	5	2	2	2	2	2	2	2	2	5	4	4	4	2	2	2	2	2
7	1	0	0	0	0	1	1	7	7	7	7	5	6	7	5	3	3	7	7	6	6	3	5	8	7	7	7	3	7	7	7	7	5	6	6	2	7	3	7	7	7	2	6	3	6	7	5	5	6
8	0	1	0	0	0	1	1	6	7	6	3	6	7	7	7	7	4	7	5	6	2	5	5	2	2	6	6	3	6	6	4	6	5	6	4	5	6	1	6	6	7	4	4	4	6	5	5	5	7
9	0	1	0	0	0	1	2	7	7	7	7	6	5	6	7	3	4	7	6	6	5	6	4	8	6	7	7	2	6	5	5	4	2	5	3	2	6	2	4	7	7	3	2	5	2	5	5	4	7
10	1	0	0	0	0	1	6	6	7	7	7	6	6	7	7	2	7	7	2	6	2	5	5	8	3	7	7	1	7	6	5	6	6	6	6	2	6	2	6	6	7	2	5	2	6	3	6	5	7
11	1	0	0	0	0	1	5	7	7	7	7	5	5	7	4	1	7	7	5	6	7	6	7	4	7	7	7	3	6	5	5	5	5	7	7	1	7	1	7	7	7	4	5	4	5	5	4	7	7
12	0	1	0	0	0	1	1	6	6	6	6	6	6	7	4	2	4	6	7	4	4	4	4	4	6	6	6	6	6	2	2	2	2	2	2	2	4	2	3	3	5	2	4	2	6	3	2	2	6
13	1	0	0	0	0	1	1	6	6	6	6	5	5	7	6	6	2	6	3	5	5	2	7	2	6	6	6	4	3	2	2	5	6	4	7	1	6	2	5	6	6	2	2	6	3	6	7	1	7
14	1	0	0	0	0	1	2	7	7	7	6	7	6	7	7	4	5	7	3	6	5	3	5	5	6	7	6	3	7	7	7	7	5	5	6	3	7	3	7	7	7	5	6	3	6	6	5	6	7
15	1	0	0	0	0	1	5	7	6	6	7	7	7	7	8	2	8	7	8	6	3	2	2	2	6	7	6	3	6	6	5	5	5	2	2	2	2	2	6	6	6	1	2	1	6	7	2	6	7
16	1	0	0	0	0	1	2	7	7	7	6	6	6	7	6	3	6	6	6	7	7	5	6	4	6	7	7	3	7	7	5	7	4	4	5	4	7	2	5	7	7	4	4	4	7	7	6	7	7
17	1	0	0	0	0	1	1	7	7	7	7	7	7	7	7	2	7	7	7	7	4	7	7	4	7	7	7	3	6	6	6	6	4	7	7	4	7	7	7	7	6	4	4	6	6	7	7	5	7
18	0	1	0	0	0	1	1	7	7	7	7	7	7	2	6	7	7	6	7	8	8	5	5	3	6	6	6	3	6	4	5	5	4	5	4	4	6	4	4	4	6	4	6	4	4	4	4	4	7
19	1	0	0	0	0	1	2	6	6	6	6	6	6	7	7	2	4	6	5	5	4	5	5	5	6	6	6	3	5	5	5	5	5	5	6	6	4	6	6	5	6	5	3	3	6	5	5	3	6
20	0	1	0	0	0	1	5	7	7	7	7	7	7	4	4	7	7	7	5	7	5	5	3	7	5	7	7	2	7	5	4	7	6	4	5	4	7	2	5	7	7	4	5	4	7	5	5	4	7
21	1	0	0	0	0	1	6	6	7	7	6	7	5	7	3	4	3	6	6	8	3	7	3	4	3	6	3	2	7	6	5	5	4	5	4	4	5	1	7	7	5	5	5	4	5	7	4	7	7
22	1	0	0	0	0	1	1	6	7	7	6	6	4	7	6	1	3	6	4	7	3	6	6	3	4	6	6	3	6	5	3	3	6	5	4	4	6	2	6	6	6	2	2	2	6	3	2	2	6
23	0	1	0	0	0	1	6	7	6	6	6	5	6	7	5	5	5	5	5	2	3	3	3	4	3	5	7	2	6	5	5	5	2	6	4	3	4	3	5	5	6	4	3	3	5	5	4	5	6
24	1	0	0	0	0	1	6	7	7	7	7	7	7	7	6	4	7	7	5	6	5	5	5	5	6	7	7	3	7	7	7	7	2	6	6	2	6	2	2	6	6	2	2	2	2	2	2	2	6
25	0	1	0	0	0	1	1	6	6	6	7	6	6	7	6	3	4	6	4	6	4	5	5	4	6	6	6	2	4	2	2	3	2	2	5	4	6	2	5	6	5	3	3	5	4	5	3	4	5
26	1	0	0	0	0	1	2	7	7	7	7	7	7	7	7	3	6	7	5	7	7	7	6	8	4	7	6	3	6	6	6	6	4	6	6	5	7	4	7	7	7	4	4	4	6	6	6	6	7
27	1	0	0	0	0	1	3	6	6	7	7	6	6	6	6	7	5	7	6	6	5	5	4	5	5	7	6	3	7	5	5	6	6	6	6	5	6	5	6	6	7	5	5	5	6	6	5	6	6
28	0	1	0	0	0	1	6	7	7	7	7	7	7	7	7	8	7	7	7	7	7	7	7	7	7	7	7	2	7	6	4	4	4	4	6	4	6	4	4	6	6	4	4	4	6	6	2	2	7
29	1	0	0	0	0	1	1	7	7	6	6	5	4	8	2	8	6	6	4	7	2	6	6	2	4	6	6	6	7	5	6	6	1	6	6	2	7	1	5	7	7	1	1	1	2	6	2	5	7
30	0	1	0	0	0	1	1	6	6	6	6	6	6	7	6	3	6	6	7	5	8	5	3	3	5	6	7	3	6	5	5	5	3	3	1	1	3	1	3	5	6	5	1	1	5	5	4	1	6
31	0	1	0	0	0	1	1	7	7	6	7	6	6	6	6	2	7	6	6	5	8	5	5	8	3	7	6	3	6	5	4	5	2	4	2	1	6	1	4	6	6	4	2	4	5	5	5	4	6
32	1	0	0	0	0	1	1	6	7	7	7	6	6	7	7	3	3	7	5	5	4	5	6	4	4	6	6	3	6	6	5	5	5	5	4	4	5	6	5	6	6	2	5	5	4	6	4	6	7
33	0	1	0	0	0	1	2	7	6	6	7	6	7	7	6	8	5	6	6	7	8	6	6	3	7	7	7	3	5	5	5	5	2	6	5	4	7	2	5	7	6	4	5	4	5	7	4	3	7
34	1	0	0	0	0	1	1	7	7	7	7	7	5	7	7	1	2	7	6	7	4	6	6	4	5	7	7	2	6	5	5	6	3	5	5	1	7	3	7	7	7	5	6	5	3	5	6	5	7
35	0	1	0	0	0	1	1	6	6	6	7	4	3	5	5	3	5	7	3	7	3	3	5	3	6	7	7	2	5	3	3	3	7	3	3	1	7	2	7	7	6	2	2	2	5	6	4	4	7
36	1	0	0	0	0	1	2	5	6	6	6	5	6	6	5	2	5	6	5	5	3	5	5	4	3	6	6	3	3	3	3	3	2	5	5	5	5	3	3	6	6	2	2	2	5	5	5	3	6
37	0	1	0	0	0	1	2	7	6	6	7	6	6	7	6	3	5	7	7	6	3	5	6	8	6	7	6	2	7	6	2	2	1	3	2	1	6	3	6	6	7	1	5	1	6	6	1	5	6
38	1	0	0	0	0	1	2	7	7	7	7	7	4	6	6	4	6	7	6	7	6	5	5	5	7	7	7	3	7	6	5	6	5	5	6	4	5	5	7	5	7	4	4	4	7	6	7	7	7
39	1	0	0	0	0	1	1	6	6	6	6	5	6	6	4	7	6	7	4	5	8	3	5	8	6	7	6	6	6	8	6	4	1	5	5	1	5	1	4	7	6	1	1	1	4	5	1	4	7
40	1	0	0	0	0	1	2	6	6	6	7	6	3	7	6	7	6	6	5	6	8	5	5	8	6	6	7	3	6	5	5	5	1	6	6	4	7	3	6	6	6	1	5	1	4	5	6	5	6
41	0	1	0	0	0	1	6	7	7	7	7	5	6	6	8	2	8	7	5	6	8	6	6	8	3	7	6	2	6	4	5	5	6	6	6	2	7	5	6	6	7	2	6	6	5	7	2	2	7
42	0	1	0	0	0	1	1	6	6	7	7	7	7	7	7	1	3	6	6	6	8	6	6	8	6	7	7	2	7	7	5	5	5	7	4	1	7	1	7	7	6	5	4	1	5	5	4	4	7
43	1	0	0	0	0	1	2	6	6	7	7	5	6	7	7	1	4	7	5	6	8	6	5	3	2	6	7	3	5	5	5	5	6	6	6	4	7	2	5	6	7	4	4	5	4	4	4	4	7
44	0	1	0	0	0	1	4	6	7	7	7	6	6	7	7	3	6	7	6	6	7	6	6	5	7	7	7	3	7	6	5	6	7	7	7	2	7	7	6	7	7	6	7	2	6	7	7	5	7
45	0	1	0	0	0	1	4	7	7	7	7	6	4	6	7	4	6	7	8	8	8	7	7	8	5	7	7	3	7	8	8	7	8	8	8	8	6	8	5	7	7	8	7	8	8	8	8	8	7
46	1	0	0	0	0	1	1	7	7	7	7	7	7	7	7	3	7	7	7	7	6	7	7	6	7	7	7	3	7	7	7	7	6	7	6	6	7	6	7	7	6	2	2	2	6	6	6	7	7
47	1	0	0	0	0	1	4	5	6	6	6	5	6	7	5	2	6	6	6	2	1	2	2	2	3	6	6	3	6	5	3	2	2	3	5	2	6	2	6	6	6	4	5	2	5	6	4	4	7
48	1	0	0	0	0	1	2	6	6	7	7	7	6	7	4	2	7	6	6	6	5	6	5	3	6	6	6	4	6	7	6	7	7	4	6	2	6	1	4	7	6	1	1	1	5	5	6	6	7
49	0	1	0	0	0	1	2	5	5	5	6	5	6	6	5	5	3	5	4	4	5	4	3	4	4	5	6	1	5	4	4	4	4	4	4	4	5	4	4	4	5	4	4	4	5	5	4	4	5
50	1	0	0	0	0	1	2	7	7	7	7	7	6	7	7	5	7	7	7	7	6	7	7	5	6	7	7	3	7	7	7	7	7	6	6	5	7	3	7	7	7	5	5	5	7	6	7	7	6
51	1	0	0	0	0	1	2	7	7	7	7	7	7	7	7	7	7	7	5	7	6	6	5	6	5	7	7	3	7	5	5	5	5	5	6	4	7	4	6	7	7	4	4	4	4	5	4	5	7
52	1	1	0	0	0	1	6	7	7	7	6	7	7	7	6	3	8	7	6	2	3	3	2	2	6	7	6	3	6	6	3	3	1	1	1	1	7	3	1	1	7	1	1	1	5	5	3	1	7
53	1	0	0	0	0	1	2	7	7	7	7	7	7	7	7	2	6	7	7	7	8	4	3	6	5	7	7	3	7	6	5	5	1	7	1	1	7	6	7	7	5	5	5	5	5	7	5	7	7
54	0	1	0	0	0	1	3	5	6	6	7	5	6	6	5	4	5	7	5	3	4	3	6	4	5	6	6	3	5	4	4	4	2	2	2	2	2	2	2	5	6	2	2	2	5	6	4	4	6
55	0	1	0	0	0	1	3	6	7	7	6	5	6	7	7	1	4	5	6	7	6	5	5	3	2	6	6	2	7	6	5	5	6	6	3	3	7	3	6	7	7	5	2	2	7	5	1	5	7
56	0	1	0	0	0	1	2	6	6	7	7	6	5	7	6	1	2	7	6	6	8	3	3	2	5	7	7	4	6	6	5	5	6	5	2	1	6	1	7	6	6	5	1	1	5	6	1	1	6
57	0	1	0	0	0	1	1	7	7	7	7	7	6	7	6	2	6	6	7	7	8	7	7	8	6	7	7	6	7	7	5	5	1	1	6	1	7	8	7	7	6	1	1	1	3	3	6	6	7
58	1	0	0	0	0	1	2	7	7	7	7	6	6	7	7	7	7	7	7	6	4	6	6	4	5	7	7	3	7	6	6	6	1	7	5	6	7	1	7	5	7	7	5	2	6	7	3	5	7
59	0	1	0	0	0	1	2	6	6	5	6	7	5	3	5	3	5	6	6	3	4	5	6	4	7	6	7	2	7	6	6	5	2	5	2	1	5	2	6	6	7	4	5	4	5	6	4	3	7
60	1	0	0	0	0	1	2	5	6	7	7	4	3	7	7	1	4	6	3	5	5	5	4	2	5	7	7	4	6	4	6	6	6	6	3	2	6	2	6	5	5	2	3	2	5	4	4	5	7
61	0	1	0	0	0	1	2	5	6	6	6	6	5	6	5	1	4	6	3	5	8	5	5	8	6	6	6	3	5	3	3	3	6	6	6	2	6	2	2	6	6	2	2	2	5	6	2	2	6
62	0	1	0	0	0	1	3	7	7	7	7	7	6	7	7	4	7	7	3	6	5	6	5	3	3	7	7	2	7	5	5	5	7	6	7	3	7	5	7	7	7	2	2	2	5	7	3	6	7
63	1	0	0	0	0	1	1	7	7	7	7	7	7	6	7	7	7	7	5	6	3	7	6	3	2	7	6	3	7	4	4	6	5	7	6	5	7	3	7	7	7	5	4	2	7	7	6	7	7
64	0	1	0	0	0	1	1	7	7	7	7	6	6	7	6	7	6	7	7	7	6	7	7	8	7	7	7	3	6	6	5	6	1	1	1	1	5	1	5	5	6	1	6	1	2	2	2	2	7
65	0	1	0	0	0	1	5	6	6	6	6	6	6	5	5	4	3	6	4	5	6	4	6	5	6	6	4	3	6	4	3	5	4	5	6	2	6	4	5	6	6	3	3	6	6	6	6	2	6
66	1	0	0	0	0	1	3	6	7	6	7	6	3	6	6	3	6	6	5	6	8	6	6	8	5	7	6	3	6	6	6	6	7	7	6	5	7	5	7	7	7	4	4	2	5	5	4	7	7
67	1	0	0	0	0	1	3	6	6	6	7	1	1	3	4	3	5	6	2	6	8	5	5	6	5	6	7	2	6	6	6	6	5	5	6	4	6	5	6	5	6	2	2	2	2	2	5	2	5
68	0	1	0	0	0	1	1	7	7	7	7	7	5	7	7	1	2	7	5	7	6	6	7	4	7	7	7	4	7	6	4	5	6	6	6	8	6	1	6	6	7	4	2	2	4	4	6	4	6
69	1	0	0	0	0	1	6	6	6	6	6	5	5	5	2	4	5	6	4	8	2	4	5	2	4	6	7	1	5	5	6	5	2	5	6	4	6	4	5	6	5	4	5	5	6	7	6	6	7
70	1	0	0	0	0	1	3	6	7	7	7	6	6	7	6	3	5	7	4	6	2	3	2	2	1	7	6	3	6	6	5	5	6	6	5	5	7	3	7	7	7	3	6	3	7	7	5	6	7
71	1	0	0	0	0	1	2	7	6	7	6	5	3	7	7	1	5	6	5	5	8	6	6	8	3	6	6	2	6	6	6	6	7	5	7	2	7	1	6	7	7	5	2	2	6	6	2	5	7
72	0	1	0	0	0	1	4	7	7	7	7	7	4	7	7	8	8	7	7	2	5	2	2	2	7	7	7	3	7	7	2	2	2	5	3	3	2	2	5	5	7	7	7	7	7	7	4	7	7
73	1	0	0	0	0	1	2	5	4	4	6	5	5	7	5	5	4	6	4	6	2	5	5	2	3	5	6	2	3	3	5	5	5	4	2	2	5	1	5	6	5	5	2	2	2	3	4	5	6
74	0	1	0	0	0	1	1	5	7	7	7	7	6	7	5	7	6	6	7	7	6	6	7	8	6	7	7	3	7	5	5	5	7	7	7	8	7	8	7	7	7	4	6	4	7	7	7	7	7
75	1	0	0	0	0	1	4	7	7	7	7	7	7	7	7	7	6	7	7	7	8	2	5	5	7	7	7	3	7	6	5	5	5	2	2	2	5	1	2	2	6	6	1	1	6	6	7	1	7
76	1	0	0	0	0	1	2	7	7	7	7	6	7	7	6	7	6	7	7	7	7	7	7	6	6	7	7	2	6	6	6	6	6	6	6	4	7	5	6	5	7	5	5	4	6	6	7	7	7
77	0	1	0	0	0	1	1	6	7	6	7	6	5	7	6	7	6	7	7	6	3	5	7	3	3	7	6	3	7	5	5	5	6	7	6	2	7	5	6	6	7	5	5	2	5	5	4	6	6
78	1	0	0	0	0	1	2	6	7	7	7	6	6	7	7	4	3	6	6	6	8	4	2	3	2	7	6	2	5	3	3	3	2	6	2	2	2	1	5	6	5	3	2	2	4	2	5	5	7
79	0	1	0	0	0	1	1	7	7	7	7	7	7	7	7	4	4	7	7	7	7	5	5	8	4	7	7	3	7	4	5	4	4	5	4	4	5	3	7	6	7	4	4	4	7	7	4	6	7
80	1	0	0	0	0	1	6	6	6	7	7	5	6	7	5	4	6	6	5	2	2	6	4	4	5	7	6	1	6	5	6	4	1	1	1	1	5	1	1	1	6	1	6	1	4	5	5	1	7
81	1	0	0	0	0	1	2	7	7	7	7	7	7	7	7	2	7	7	7	7	7	6	6	7	6	7	7	3	7	6	6	6	7	7	7	5	7	6	7	7	7	6	2	2	6	5	7	5	7
82	1	0	0	0	0	1	2	7	7	7	7	7	6	7	7	5	7	7	6	7	6	7	7	6	6	7	7	3	7	7	7	7	5	7	7	6	7	6	7	7	7	6	7	7	7	7	7	7	7
83	0	1	0	0	0	1	3	5	5	6	7	3	4	6	3	3	4	7	3	6	5	4	3	5	3	7	5	2	4	4	3	2	5	5	5	2	5	1	7	5	6	2	2	2	5	3	2	2	6
84	1	0	0	0	0	1	2	1	7	7	6	7	7	6	5	2	5	6	5	7	8	6	7	8	6	6	6	2	6	6	6	6	1	6	7	2	6	2	6	6	6	3	3	2	5	3	7	5	7
85	1	0	0	0	0	1	2	7	7	7	7	7	7	7	7	2	7	7	7	7	6	6	6	6	5	7	6	3	7	7	7	7	7	7	7	7	7	5	7	7	7	7	6	5	7	7	7	6	6
86	1	0	0	0	0	1	5	6	7	7	7	7	5	4	5	6	7	7	7	3	8	4	4	5	3	7	5	3	7	7	5	5	7	5	6	5	7	1	6	6	7	1	1	1	5	5	5	4	7
87	1	0	0	0	0	1	1	7	7	7	7	7	7	7	7	7	7	6	6	6	6	6	6	6	5	7	7	2	7	6	6	6	7	6	7	3	6	6	7	6	7	3	3	3	7	5	3	5	7
121	1	0	0	0	0	3	-77	6	7	7	5	6	6	6	3	6	6	5	5	8	3	3	3	6	3	5	6	3	5	5	5	5	2	6	6	2	-77	2	3	2	6	3	3	2	5	5	2	2	6
122	1	0	0	0	0	3	-77	5	6	6	6	6	6	7	5	7	4	6	8	8	6	4	5	6	2	6	6	3	4	4	4	4	4	4	4	4	-77	4	5	4	6	4	4	4	5	4	4	4	7
123	1	0	0	0	0	3	-77	7	7	6	7	7	7	5	6	7	7	7	8	8	6	8	8	6	6	7	6	6	7	7	6	7	4	6	6	4	-77	6	4	4	6	4	4	4	6	4	6	7	6
124	1	0	0	0	0	3	-77	7	6	7	7	6	5	7	6	6	5	8	8	8	8	8	8	8	8	7	7	6	8	8	8	8	8	8	8	8	-77	8	8	8	7	8	8	8	6	8	8	8	7
125	0	1	0	0	0	3	-77	7	7	7	7	7	7	6	6	4	4	7	5	8	8	8	8	8	8	7	8	6	6	5	8	8	2	2	2	2	-77	2	2	2	7	2	2	2	5	5	2	2	7
126	1	0	0	0	0	3	-77	6	6	7	6	5	5	7	3	3	6	6	8	8	5	3	3	4	6	6	6	6	6	6	6	6	1	1	1	1	-77	1	1	1	6	1	1	2	4	5	4	2	7
127	1	0	0	0	0	3	-77	7	7	7	7	7	7	7	7	7	7	7	7	7	7	7	7	7	7	7	7	1	7	7	7	7	4	5	6	6	-77	6	6	5	6	4	5	4	6	4	6	5	6
128	0	1	0	0	0	3	-77	6	6	5	5	6	4	7	7	3	4	6	8	6	6	5	8	4	5	6	6	3	6	5	6	5	6	4	4	4	-77	4	4	4	7	4	4	4	5	6	4	4	7
129	1	0	0	0	0	3	-77	6	7	7	7	5	7	7	7	7	8	7	8	8	2	6	2	6	4	6	7	6	7	4	4	4	4	6	6	1	-77	1	5	6	7	1	4	8	6	7	4	4	7
130	0	1	0	0	0	3	-77	7	7	7	7	6	6	7	6	2	6	7	8	8	7	8	8	5	3	7	7	6	7	5	5	7	2	6	2	6	-77	5	2	6	7	3	3	3	6	7	2	8	6
131	0	1	0	0	0	3	-77	5	6	6	7	5	6	7	5	4	6	6	4	8	8	3	3	4	5	7	6	4	4	4	4	4	2	2	2	2	-77	2	2	2	6	4	4	4	5	5	4	4	7
132	0	1	0	0	0	3	-77	7	7	7	7	7	7	6	7	2	8	7	8	8	8	8	8	8	6	6	6	3	6	2	6	6	2	2	2	2	-77	6	6	2	7	6	6	2	5	2	2	2	7
133	0	1	0	0	0	3	-77	7	7	7	7	6	7	6	6	6	7	5	5	8	3	5	4	5	6	7	6	3	7	5	6	5	3	5	3	5	-77	6	6	5	4	4	4	2	6	6	6	7	7
134	1	0	0	0	0	3	-77	7	7	7	7	6	7	7	3	7	6	7	5	4	4	5	5	7	7	7	7	6	6	6	4	5	1	1	1	1	-77	1	1	1	6	1	1	1	1	1	7	7	6
135	0	1	0	0	0	3	-77	6	6	6	6	6	6	6	6	6	5	6	8	8	8	6	6	8	6	6	6	6	5	5	4	4	5	5	5	3	-77	3	4	5	6	5	4	4	5	5	4	4	6
136	0	1	0	0	0	3	-77	8	5	5	6	5	8	5	7	3	3	6	8	8	8	8	8	8	3	7	8	6	5	5	3	3	8	8	8	8	-77	8	8	8	8	8	8	8	3	5	8	8	6
137	0	1	0	0	0	3	-77	7	7	7	7	6	6	7	7	6	7	7	8	6	8	8	6	8	5	7	7	3	6	7	5	4	7	1	1	1	-77	1	1	1	7	7	7	1	7	7	6	1	7
138	0	1	0	0	0	3	-77	7	6	6	6	7	6	7	7	4	6	6	6	8	6	8	8	6	5	6	6	6	6	5	8	8	4	4	4	4	-77	4	4	4	6	5	4	4	5	5	8	8	7
139	0	1	0	0	0	3	-77	6	6	7	6	7	6	6	7	4	5	6	4	4	6	4	4	5	4	6	5	6	6	5	3	6	2	2	2	2	-77	2	2	2	6	5	2	2	4	5	2	2	6
140	0	1	0	0	0	3	-77	6	6	6	6	6	6	7	7	3	6	6	6	8	8	6	6	8	6	6	6	5	6	4	4	4	1	1	1	1	-77	5	4	1	6	1	4	1	4	6	4	8	6
141	0	1	0	0	0	3	-77	7	7	7	7	7	7	7	6	8	5	7	7	8	6	7	8	7	6	7	7	6	6	6	8	5	4	4	4	4	-77	5	4	6	6	4	5	4	7	6	4	4	7
142	0	1	0	0	0	3	-77	5	4	5	6	5	5	7	5	4	4	5	3	4	2	2	3	4	1	6	4	6	3	3	4	4	6	1	1	1	-77	5	5	5	4	4	4	4	3	4	4	5	5
143	0	1	0	0	0	3	-77	6	6	7	7	6	7	7	5	7	5	7	6	8	3	5	3	5	7	6	7	3	6	6	4	4	5	5	1	1	-77	1	5	5	7	7	7	7	7	7	1	1	7
144	1	0	0	0	0	3	-77	7	7	7	7	7	7	7	7	2	2	7	6	4	6	5	3	5	6	7	7	4	6	5	5	6	5	1	1	1	-77	4	1	3	6	1	1	1	7	5	3	2	7
145	1	0	0	0	0	3	-77	6	6	6	6	6	6	7	6	8	8	6	7	6	7	2	5	6	8	5	7	3	7	4	4	4	4	4	4	4	-77	4	4	4	6	4	4	4	7	5	4	4	7
146	0	1	0	0	0	3	-77	6	6	7	7	5	6	5	6	5	5	6	7	8	3	5	3	3	6	6	7	4	6	3	5	3	5	5	4	4	-77	2	2	3	6	2	2	2	5	6	2	2	6
147	1	0	0	0	0	3	-77	7	7	7	7	7	7	7	7	7	7	7	7	7	7	7	7	7	7	7	7	6	7	7	7	7	2	2	2	2	-77	7	5	4	7	2	2	2	4	7	7	7	7
148	0	1	0	0	0	3	-77	4	5	5	6	3	5	5	4	3	5	6	5	8	5	4	4	4	6	6	6	6	7	6	4	4	2	2	2	2	-77	5	5	5	6	4	5	3	5	6	4	5	7
149	0	1	0	0	0	3	-77	6	6	6	6	6	6	5	6	8	8	6	8	8	8	8	8	8	6	6	6	6	6	8	8	8	1	1	1	1	-77	1	1	1	6	5	1	1	2	5	2	1	6
150	0	1	0	0	0	3	-77	6	7	7	7	3	5	6	5	6	4	6	5	8	4	4	4	3	6	7	7	3	6	5	4	5	2	1	1	1	-77	1	1	1	7	1	4	2	6	7	1	5	7
151	1	0	0	0	0	3	-77	7	7	7	6	7	7	7	7	7	5	7	8	8	8	8	8	8	2	6	8	2	6	4	6	4	8	8	8	8	-77	8	8	8	8	8	8	8	6	6	8	8	7
202	0	1	0	0	0	2	-77	7	7	7	7	7	8	7	7	8	7	7	7	8	7	7	7	7	8	7	7	6	7	4	4	4	1	1	1	1	-77	6	6	7	7	1	5	6	6	6	4	5	7
[truncated: 39 more columns]
